# Supplementary material for: Quantifying the Behavioural Relevance of Hippocampal Neurogenesis
Source: PLoS One. 2014 Nov 26;9(11):e113855. doi: 10.1371/journal.pone.0113855 (PMC4245232; doi:10.1371/journal.pone.0113855)
Supplement: File S1 — Data files and R code. (ZIP) [file pone.0113855.s002.zip]

Archive with 73 entries (57 files):
- supp_data_and_code/Abboussi2014/R_code.R
- supp_data_and_code/Abboussi2014/Abboussi2014.csv
- supp_data_and_code/Creer2010/Creer2010_A.csv
- supp_data_and_code/Creer2010/Creer2010_B.csv
- supp_data_and_code/Creer2010/R_code_A.R
- supp_data_and_code/Creer2010/R_code_B.R
- supp_data_and_code/Drapeau2003/drapeau2003.csv
- supp_data_and_code/Drapeau2003/R_code.R
- supp_data_and_code/Ehlers2013/Ehlers2013_A.csv
- supp_data_and_code/Ehlers2013/Ehlers2013_B.csv
- supp_data_and_code/Ehlers2013/Ehlers2013_C.csv
- supp_data_and_code/Ehlers2013/R_code_B.R
- supp_data_and_code/Ehlers2013/R_code_D.R
- supp_data_and_code/Ehlers2013/R_code_A.R
- supp_data_and_code/Ehlers2013/Ehlers2013_D.csv
- supp_data_and_code/Ehlers2013/R_code.R
- supp_data_and_code/Ehlers2013/R_code_C.R
- supp_data_and_code/Ehlers2013/Ehlers2013_locomotion.csv
- supp_data_and_code/Fuss2010/Fuss2010A.csv
- supp_data_and_code/Fuss2010/R_code_A.R
- supp_data_and_code/Fuss2010/R_code_C.R
- supp_data_and_code/Fuss2010/Fuss2010B.csv
- supp_data_and_code/Fuss2010/Fuss2010C.csv
- supp_data_and_code/Fuss2010/R_code_B.R
- supp_data_and_code/Ishikawa2014/Ishikawa2014.csv
- supp_data_and_code/Ishikawa2014/R_code.R
- supp_data_and_code/Ishikawa2014/R_code_old.R
- supp_data_and_code/Lemaire2000/Lemaire2000.csv
- supp_data_and_code/Lemaire2000/R_code.R
- supp_data_and_code/LlorensMartin2007/llorensMartin2007_B.csv
- supp_data_and_code/LlorensMartin2007/llorensMartin2007_A.csv
- supp_data_and_code/LlorensMartin2007/R_code_B.R
- supp_data_and_code/LlorensMartin2007/R_code_A.R
- supp_data_and_code/Merrill2003/merrill2003.csv
- supp_data_and_code/Merrill2003/R_code.R
- supp_data_and_code/Nyffeler2010/Nyffeler2010.csv
- supp_data_and_code/Nyffeler2010/R_code.R
- supp_data_and_code/SiwakTapp2007/SiwakTapp_A.csv
- supp_data_and_code/SiwakTapp2007/SiwakTapp_B.csv
- supp_data_and_code/SiwakTapp2007/SiwakTapp_C.csv
- supp_data_and_code/SiwakTapp2007/R_code_A.R
- supp_data_and_code/SiwakTapp2007/R_code_B.R
- supp_data_and_code/SiwakTapp2007/R_code_C.R
- supp_data_and_code/Speisman2012a/Speisman2012_1a.csv
- supp_data_and_code/Speisman2012a/Speisman2012_1b.csv
- supp_data_and_code/Speisman2012a/R_code_1a.R
- supp_data_and_code/Speisman2012a/R_code_1b.R
- supp_data_and_code/Speisman2012b/Speisman2012_2b.csv
- supp_data_and_code/Speisman2012b/Speisman2012_2a.csv
- supp_data_and_code/Speisman2012b/R_code_2a.R
- supp_data_and_code/Speisman2012b/R_code_2b.R
- supp_data_and_code/Velazquez2013/Velazquez2013.csv
- supp_data_and_code/Velazquez2013/R_code.R
- supp_data_and_code/Akers2014/Akers2014.csv
- supp_data_and_code/Akers2014/R_code.R
- supp_data_and_code/meta_analysis_data.csv
- supp_data_and_code/meta_analysis_code.R
- supp_data_and_code/Abboussi2014/
- supp_data_and_code/Creer2010/
- supp_data_and_code/Drapeau2003/
- supp_data_and_code/Ehlers2013/
- supp_data_and_code/Fuss2010/
- supp_data_and_code/Ishikawa2014/
- supp_data_and_code/Lemaire2000/
- supp_data_and_code/LlorensMartin2007/
- supp_data_and_code/Merrill2003/
- supp_data_and_code/Nyffeler2010/
- supp_data_and_code/SiwakTapp2007/
- supp_data_and_code/Speisman2012a/
- supp_data_and_code/Speisman2012b/
- supp_data_and_code/Velazquez2013/
- supp_data_and_code/Akers2014/
- supp_data_and_code/
