# Supplementary material for: Quantifying the Behavioural Relevance of Hippocampal Neurogenesis
Source: PLoS One. 2014 Nov 26;9(11):e113855. doi: 10.1371/journal.pone.0113855 (PMC4245232; doi:10.1371/journal.pone.0113855)
Supplement: File S1 — Data files and R code. (ZIP) [file pone.0113855.s002.zip › supp_data_and_code/Abboussi2014/Abboussi2014.csv]

dcx	latency	group
21383.7209302	10.0693641618	WIN55
21763.5658915	9.0289017341	WIN55
21763.5658915	11.0520231214	WIN55
24368.2170543	13.0173410405	WIN55
26945.7364341	7.00578034682	Control
28302.3255814	5.04046242775	Control
28627.9069767	6.02312138728	Control
28736.4341085	7.00578034682	Control
33023.255814	5.01156069364	Control
