# Supplementary material for: Quantifying the Behavioural Relevance of Hippocampal Neurogenesis
Source: PLoS One. 2014 Nov 26;9(11):e113855. doi: 10.1371/journal.pone.0113855 (PMC4245232; doi:10.1371/journal.pone.0113855)
Supplement: File S1 — Data files and R code. (ZIP) [file pone.0113855.s002.zip › supp_data_and_code/Creer2010/Creer2010_A.csv]

neurogen	reversals	group
2.014	0	Control
4.892	0.512	Control
3.597	0.512	Control
2.95	0.512	Control
2.806	0.512	Control
2.23	0.512	Control
2.086	0.512	Control
2.95	1.488	Control
1.223	1.488	Control
5.468	0.512	Run
9.424	1	Run
5.036	1	Run
5.827	1.488	Run
4.82	1.488	Run
4.46	1.488	Run
4.892	2	Run
5.612	2	Run
6.691	2	Run
7.194	1.976	Run
6.331	2.976	Run
