# Supplementary material for: Quantifying the Behavioural Relevance of Hippocampal Neurogenesis
Source: PLoS One. 2014 Nov 26;9(11):e113855. doi: 10.1371/journal.pone.0113855 (PMC4245232; doi:10.1371/journal.pone.0113855)
Supplement: File S1 — Data files and R code. (ZIP) [file pone.0113855.s002.zip › supp_data_and_code/Creer2010/Creer2010_B.csv]

brdu	num.trials	group
1.91860465116	89.7435897436	Control
4.88372093023	94.8717948718	Control
2.1511627907	62.1794871795	Control
2.8488372093	65.3846153846	Control
2.90697674419	57.6923076923	Control
2.73255813953	48.0769230769	Control
2.03488372093	48.7179487179	Control
1.16279069767	30.7692307692	Control
3.60465116279	21.1538461538	Control
5.46511627907	71.1538461538	Run
5.05813953488	55.7692307692	Run
4.41860465116	48.7179487179	Run
5.81395348837	48.0769230769	Run
4.76744186047	41.0256410256	Run
4.88372093023	31.4102564103	Run
5.6976744186	22.4358974359	Run
6.39534883721	27.5641025641	Run
6.74418604651	18.5897435897	Run
7.26744186047	12.8205128205	Run
9.47674418605	44.2307692308	Run
