# Supplementary material for: Quantifying the Behavioural Relevance of Hippocampal Neurogenesis
Source: PLoS One. 2014 Nov 26;9(11):e113855. doi: 10.1371/journal.pone.0113855 (PMC4245232; doi:10.1371/journal.pone.0113855)
Supplement: File S1 — Data files and R code. (ZIP) [file pone.0113855.s002.zip › supp_data_and_code/Drapeau2003/drapeau2003.csv]

brdu	distance	group
3944.02985075	358.333333333	Young
4167.91044776	433.333333333	Young
4145.52238806	483.333333333	Young
4526.11940299	1550	Young
4906.71641791	783.333333333	Young
5175.37313433	600	Young
5264.92537313	633.333333333	Young
5623.13432836	550	Young
6921.64179104	650	Young
7055.97014925	633.333333333	Young
299.122354156	1895.71502323	Old
286.947169162	1030.3734297	Old
361.71915333	1213.99070728	Old
442.973097	1599.17971663	Old
504.666437217	1446.88234957	Old
393.354557449	675.643893765	Old
522.477485229	1009.60821431	Old
536.646016176	706.849079332	Old
563.692422417	857.655022085	Old
617.727872426	1192.88131704	Old
624.955544083	957.465725922	Old
618.530947054	722.279584696	Old
686.907015431	653.90351632	Old
693.905237194	552.945563013	Old
727.949865198	602.793552458	Old
744.88613549	678.139161361	Old
765.335857282	694.602191246	Old
772.276716572	627.258647393	Old
723.71938278	1081.85624964	Old
935.931853382	725.348477026	Old
1127.14965869	671.714564332	Old
1195.55440831	586.531291229	Old
1216.17621752	502.151092755	Old
