# Supplementary material for: Quantifying the Behavioural Relevance of Hippocampal Neurogenesis
Source: PLoS One. 2014 Nov 26;9(11):e113855. doi: 10.1371/journal.pone.0113855 (PMC4245232; doi:10.1371/journal.pone.0113855)
Supplement: File S1 — Data files and R code. (ZIP) [file pone.0113855.s002.zip › supp_data_and_code/Drapeau2003/R_code.R]

library(beeswarm)


# Read in data
d <- read.csv("drapeau2003.csv")


# give standard names
names(d) <- c("neurogen","behave","group")


# view data
pdf("Drapeau2003.pdf", height=5.5, width=5.5)
layout(matrix(c(1,2,3,3), 2, 2, byrow = TRUE))
par(las=1,
    mar=c(4,4,1,1))
beeswarm(neurogen ~ group, data=d, method="center",
         pwpch=as.numeric(d$group), xlab="",
         ylab="Neurogenesis")

beeswarm(behave ~ group, data=d, method="center",
         pwpch=as.numeric(d$group), xlab="",
         ylab="Distance to platform (MWM)", ylim=c(0,2000))

plot(behave ~ neurogen, data=d, pch=as.numeric(d$group),
     ylim=c(0,2000), xlab="Neurogenesis", ylab="Distance to platform (MWM)")

# fit model with interaction
pred.mod <- lm(behave ~  group * neurogen, data=d)

# plot regression lines
lines(predict(pred.mod)[1:10][rank(d$neurogen[1:10])] ~
      d$neurogen[1:10][rank(d$neurogen[1:10])])

lines(predict(pred.mod)[11:33][rank(d$neurogen[11:33])] ~
      d$neurogen[11:33][rank(d$neurogen[11:33])])

dev.off()


# standardise data
d$neurogen <- (d$neurogen - mean(d$neurogen)) /sd(d$neurogen)
d$behave <- (d$behave - mean(d$behave)) / sd(d$behave)


# Neurogenesis differs by group?
LM1 <- lm(neurogen ~ group, data=d)
summary(LM1)
par(mfrow=c(2,2)); plot(LM1) 


# Behaviour differs by group?
LM2 <- lm(behave ~ group, data=d)
summary(LM2)
par(mfrow=c(2,2)); plot(LM2) 


# Neurogenesis sig after adjusting for group?
LM3 <- glm(behave ~  group + neurogen, data=d) # sig interaction
LM3b <- glm(behave ~  group * neurogen, data=d, family=Gamma) # sig interaction
LM3c <- glm(behave ~  group * neurogen, data=d, family=gaussian(link="log")) # sig interaction
summary(LM3)
anova(LM3)
par(mfrow=c(2,2)); plot(LM3) 
AIC(LM3, LM3b, LM3c)

lines(predict(LM3b, type="response")[11:33][rank(d$neurogen[11:33])] ~
      d$neurogen[11:33][rank(d$neurogen[11:33])])

lines(predict(LM3b, type="response")[1:10][rank(d$neurogen[1:10])] ~
      d$neurogen[1:10][rank(d$neurogen[1:10])])
