# Supplementary material for: Quantifying the Behavioural Relevance of Hippocampal Neurogenesis
Source: PLoS One. 2014 Nov 26;9(11):e113855. doi: 10.1371/journal.pone.0113855 (PMC4245232; doi:10.1371/journal.pone.0113855)
Supplement: File S1 — Data files and R code. (ZIP) [file pone.0113855.s002.zip › supp_data_and_code/Ehlers2013/Ehlers2013_A.csv]

dcx	approaches	group
1.9347826087	12.0043383948	Control
5.39130434783	10.989154013	Control
5.65217391304	13.0195227766	Control
5.73913043478	14.0347071584	Control
9.95652173913	10.0520607375	Control
9.73913043478	5.05422993492	Control
0.630434782609	17.0412147505	Ethanol
2.45652173913	9.03687635575	Ethanol
3.97826086957	10.0520607375	Ethanol
3.80434782609	10.989154013	Ethanol
3.54347826087	13.9956616052	Ethanol
3.02173913043	15.010845987	Ethanol
4.0652173913	20.0086767896	Ethanol
4.23913043478	16.0260303688	Ethanol
4.97826086957	13.9956616052	Ethanol
5.97826086957	13.9956616052	Ethanol
