# Supplementary material for: Quantifying the Behavioural Relevance of Hippocampal Neurogenesis
Source: PLoS One. 2014 Nov 26;9(11):e113855. doi: 10.1371/journal.pone.0113855 (PMC4245232; doi:10.1371/journal.pone.0113855)
Supplement: File S1 — Data files and R code. (ZIP) [file pone.0113855.s002.zip › supp_data_and_code/Ehlers2013/Ehlers2013_B.csv]

dcx	locomotion	group
1.95227765727	898.910675381	Control
5.67462039046	667.102396514	Control
5.41431670282	607.843137255	Control
5.77874186551	566.013071895	Control
9.73535791757	810.021786492	Control
9.96963123644	881.481481481	Control
0.676789587852	315.032679739	Ethanol
2.44685466377	339.433551198	Ethanol
3.01952277657	245.315904139	Ethanol
3.59219088937	328.976034858	Ethanol
4.26898047722	412.636165577	Ethanol
4.08676789588	541.612200436	Ethanol
3.82646420824	667.102396514	Ethanol
4.08676789588	681.045751634	Ethanol
3.98264642082	789.106753813	Ethanol
4.97180043384	705.446623094	Ethanol
5.98698481562	377.777777778	Ethanol
