# Supplementary material for: Quantifying the Behavioural Relevance of Hippocampal Neurogenesis
Source: PLoS One. 2014 Nov 26;9(11):e113855. doi: 10.1371/journal.pone.0113855 (PMC4245232; doi:10.1371/journal.pone.0113855)
Supplement: File S1 — Data files and R code. (ZIP) [file pone.0113855.s002.zip › supp_data_and_code/Ehlers2013/Ehlers2013_C.csv]

dcx	distance	group
2.1152173913	0.438394793926	Control
3.63695652174	0.491540130152	Control
4.30652173913	0.4568329718	Control
4.64130434783	0.434056399132	Control
4.8847826087	0.452494577007	Control
4.58043478261	0.47852494577	Control
4.36739130435	0.533839479393	Control
4.76304347826	0.517570498915	Control
5.91956521739	0.531670281996	Control
0.897826086957	0.418872017354	Ethanol
1.01956521739	0.436225596529	Ethanol
1.47608695652	0.430802603037	Ethanol
1.47608695652	0.498047722343	Ethanol
2.25217391304	0.36464208243	Ethanol
2.38913043478	0.381995661605	Ethanol
2.48043478261	0.441648590022	Ethanol
2.7847826087	0.417787418655	Ethanol
2.90652173913	0.431887201735	Ethanol
3.69782608696	0.425379609544	Ethanol
3.75869565217	0.4568329718	Ethanol
3.85	0.551193058568	Ethanol
