# Supplementary material for: Quantifying the Behavioural Relevance of Hippocampal Neurogenesis
Source: PLoS One. 2014 Nov 26;9(11):e113855. doi: 10.1371/journal.pone.0113855 (PMC4245232; doi:10.1371/journal.pone.0113855)
Supplement: File S1 — Data files and R code. (ZIP) [file pone.0113855.s002.zip › supp_data_and_code/Ehlers2013/Ehlers2013_D.csv]

dcx	locomotion	group
2.1152173913	838.864472319	Control
2.38913043478	790.138640008	Control
3.63695652174	1442.01452419	Control
4.74782608696	573.784777893	Control
4.32173913043	900.24332736	Control
4.38260869565	1094.57323399	Control
4.59565217391	893.16608507	Control
4.65652173913	900.077336603	Control
4.86956521739	1031.85890786	Control
5.9347826087	1163.21795718	Control
0.897826086957	221.680656418	Ethanol
1.05	221.605206074	Ethanol
1.47608695652	318.573988494	Ethanol
1.47608695652	582.348391965	Ethanol
2.38913043478	484.715646515	Ethanol
2.51086956522	609.601056305	Ethanol
2.26739130435	755.491841932	Ethanol
2.8152173913	692.74733566	Ethanol
2.90652173913	1074.48080732	Ethanol
3.75869565217	1233.71121381	Ethanol
3.8652173913	643.636706592	Ethanol
3.62173913043	477.163067056	Ethanol
3.71304347826	449.352070169	Ethanol
