# Supplementary material for: Quantifying the Behavioural Relevance of Hippocampal Neurogenesis
Source: PLoS One. 2014 Nov 26;9(11):e113855. doi: 10.1371/journal.pone.0113855 (PMC4245232; doi:10.1371/journal.pone.0113855)
Supplement: File S1 — Data files and R code. (ZIP) [file pone.0113855.s002.zip › supp_data_and_code/Ehlers2013/Ehlers2013_locomotion.csv]

dcx	locomotion	group	days
1.9522776573	898.910675381	Control	72
5.6746203905	667.102396514	Control	72
5.4143167028	607.843137255	Control	72
5.7787418655	566.013071895	Control	72
9.7353579176	810.021786492	Control	72
9.9696312364	881.481481481	Control	72
0.6767895879	315.032679739	Ethanol	72
2.4468546638	339.433551198	Ethanol	72
3.0195227766	245.315904139	Ethanol	72
3.5921908894	328.976034858	Ethanol	72
4.2689804772	412.636165577	Ethanol	72
4.0867678959	541.612200436	Ethanol	72
3.8264642082	667.102396514	Ethanol	72
4.0867678959	681.045751634	Ethanol	72
3.9826464208	789.106753813	Ethanol	72
4.9718004338	705.446623094	Ethanol	72
5.9869848156	377.777777778	Ethanol	72
2.1152173913	838.864472319	Control	114
2.3891304348	790.138640008	Control	114
3.6369565217	1442.01452419	Control	114
4.747826087	573.784777893	Control	114
4.3217391304	900.24332736	Control	114
4.3826086957	1094.57323399	Control	114
4.5956521739	893.16608507	Control	114
4.6565217391	900.077336603	Control	114
4.8695652174	1031.85890786	Control	114
5.9347826087	1163.21795718	Control	114
0.897826087	221.680656418	Ethanol	114
1.05	221.605206074	Ethanol	114
1.4760869565	318.573988494	Ethanol	114
1.4760869565	582.348391965	Ethanol	114
2.3891304348	484.715646515	Ethanol	114
2.5108695652	609.601056305	Ethanol	114
2.2673913044	755.491841932	Ethanol	114
2.8152173913	692.74733566	Ethanol	114
2.9065217391	1074.48080732	Ethanol	114
3.7586956522	1233.71121381	Ethanol	114
3.8652173913	643.636706592	Ethanol	114
3.6217391304	477.163067056	Ethanol	114
3.7130434783	449.352070169	Ethanol	114
