# Supplementary material for: Quantifying the Behavioural Relevance of Hippocampal Neurogenesis
Source: PLoS One. 2014 Nov 26;9(11):e113855. doi: 10.1371/journal.pone.0113855 (PMC4245232; doi:10.1371/journal.pone.0113855)
Supplement: File S1 — Data files and R code. (ZIP) [file pone.0113855.s002.zip › supp_data_and_code/Fuss2010/Fuss2010A.csv]

DCX	OF.total.dist	Group
45198	4216.09	Runner
33264	5976.66	Runner
20628	5413.94	Control
40608	3029.58	Runner
39258	4053.34	Runner
28026	4810.35	Control
39528	5034.77	Runner
36666	4467.49	Runner
53352	4295.44	Runner
25380	5760.04	Control
19602	5783.01	Control
22410	5403.53	Control
63558	3309.98	Runner
32076	4919.45	Control
66312	3468.98	Runner
32082	4818.63	Control
