# Supplementary material for: Quantifying the Behavioural Relevance of Hippocampal Neurogenesis
Source: PLoS One. 2014 Nov 26;9(11):e113855. doi: 10.1371/journal.pone.0113855 (PMC4245232; doi:10.1371/journal.pone.0113855)
Supplement: File S1 — Data files and R code. (ZIP) [file pone.0113855.s002.zip › supp_data_and_code/Fuss2010/Fuss2010B.csv]

DCX	OM.open.arm	Group
45198	19	Runner
33264	80	Runner
20628	60	Control
40608	3	Runner
39258	26	Runner
28026	26	Control
39528	14	Runner
36666	36	Runner
53352	42	Runner
25380	27	Control
19602	44	Control
22410	39	Control
63558	56	Runner
32076	60	Control
66312	2	Runner
32082	43	Control
