# Supplementary material for: Quantifying the Behavioural Relevance of Hippocampal Neurogenesis
Source: PLoS One. 2014 Nov 26;9(11):e113855. doi: 10.1371/journal.pone.0113855 (PMC4245232; doi:10.1371/journal.pone.0113855)
Supplement: File S1 — Data files and R code. (ZIP) [file pone.0113855.s002.zip › supp_data_and_code/Fuss2010/Fuss2010C.csv]

DCX	LDB.lit	Group
45198	6	Runner
33264	27	Runner
20628	62	Control
40608	15	Runner
39258	28	Runner
28026	24	Control
39528	43	Runner
36666	36	Runner
53352	16	Runner
25380	58	Control
19602	37	Control
22410	45	Control
63558	13	Runner
32076	41	Control
66312	5	Runner
32082	20	Control
