# Supplementary material for: Quantifying the Behavioural Relevance of Hippocampal Neurogenesis
Source: PLoS One. 2014 Nov 26;9(11):e113855. doi: 10.1371/journal.pone.0113855 (PMC4245232; doi:10.1371/journal.pone.0113855)
Supplement: File S1 — Data files and R code. (ZIP) [file pone.0113855.s002.zip › supp_data_and_code/Ishikawa2014/Ishikawa2014.csv]

brdu	time	group
541.203351104	5.2475247525	Control
620.462046205	9.801980198	Control
314.089870526	12.3762376238	Control
239.19776593	16.3366336634	Control
395.074892105	20.297029703	Control
382.127443514	25.0495049505	Control
1548.24403692	11.6504854369	MEM
3472.73163131	13.9805825243	MEM
3694.23468776	15.145631068	MEM
3174.03811579	17.8640776699	MEM
7835.910344	25.6310679612	MEM
5092.05321827	30.6796116505	MEM
5386.91118303	33.0097087379	MEM
6713.77202445	43.4951456311	MEM
