# Supplementary material for: Quantifying the Behavioural Relevance of Hippocampal Neurogenesis
Source: PLoS One. 2014 Nov 26;9(11):e113855. doi: 10.1371/journal.pone.0113855 (PMC4245232; doi:10.1371/journal.pone.0113855)
Supplement: File S1 — Data files and R code. (ZIP) [file pone.0113855.s002.zip › supp_data_and_code/Lemaire2000/Lemaire2000.csv]

brdu	latency	group
1090.81330591	24.8918769756	Control
812.553308916	25.7548542472	Control
733.380161557	23.512116803	Control
679.694947569	28.8354824143	Control
573.528673925	30.3908484271	Control
598.264010837	43.6390547388	Stress
280.367267071	43.7594701721	Stress
148.612713863	38.5063468968	Stress
436.00421454	68.7005167829	Stress
291.003963675	63.4524108173	Stress
