# Supplementary material for: Quantifying the Behavioural Relevance of Hippocampal Neurogenesis
Source: PLoS One. 2014 Nov 26;9(11):e113855. doi: 10.1371/journal.pone.0113855 (PMC4245232; doi:10.1371/journal.pone.0113855)
Supplement: File S1 — Data files and R code. (ZIP) [file pone.0113855.s002.zip › supp_data_and_code/LlorensMartin2007/llorensMartin2007_B.csv]

brdu	immobility	group
19.4457526708	67.4917581737	EP
21.8863247651	68.2532285651	EP
26.7808541754	76.3616984359	EP
10.4493964257	81.2844855365	EP
18.5058126565	85.0412711003	EP
17.2914755968	87.5874377215	EP
16.56569913	90.5054160573	EP
11.9306942964	90.0830379496	EP
21.5576432095	86.5419031802	EP
21.06982624	86.5359541928	EP
9.7161837246	80.5438366011	NEP
8.4996157946	81.992415041	NEP
13.1405696155	85.3416949657	NEP
14.8494162556	86.0942418759	NEP
12.6683687381	93.0188632477	NEP
14.1385122574	96.329474754	NEP
9.5049946707	96.6388221005	NEP
10.2396946186	98.1111964901	NEP
13.9035272538	100.716852986	NEP
