# Supplementary material for: Quantifying the Behavioural Relevance of Hippocampal Neurogenesis
Source: PLoS One. 2014 Nov 26;9(11):e113855. doi: 10.1371/journal.pone.0113855 (PMC4245232; doi:10.1371/journal.pone.0113855)
Supplement: File S1 — Data files and R code. (ZIP) [file pone.0113855.s002.zip › supp_data_and_code/LlorensMartin2007/llorensMartin2007_A.csv]

dcx	immobility	group
54.6343931855	67.2062916421	EP
75.354642827	67.8932276292	EP
55.4507885637	76.240195665	EP
71.2456776588	81.4333305221	EP
59.3910770009	84.6352365691	EP
63.270641815	90.1269292401	EP
51.3485704647	90.1028928059	EP
48.7846841528	87.517078519	EP
50.0126507548	86.2292316775	EP
41.1065193557	80.4048241545	NEP
26.7082735937	81.988698659	NEP
36.8221303871	85.5574765961	NEP
35.5806696466	86.2001349414	NEP
25.3689803492	92.9537404065	NEP
24.1882432318	96.4997469849	NEP
24.2017373703	97.1449354812	NEP
38.060217593	99.7535211268	NEP
35.5233195581	98.4580838323	NEP
