# Supplementary material for: Quantifying the Behavioural Relevance of Hippocampal Neurogenesis
Source: PLoS One. 2014 Nov 26;9(11):e113855. doi: 10.1371/journal.pone.0113855 (PMC4245232; doi:10.1371/journal.pone.0113855)
Supplement: File S1 — Data files and R code. (ZIP) [file pone.0113855.s002.zip › supp_data_and_code/Merrill2003/merrill2003.csv]

brdu	distance	group
2401.37614679	39.7072732432	Old
2653.66972477	33.9444812258	Old
2538.99082569	23.2181027145	Old
2699.5412844	25.6989501561	Old
2699.5412844	23.2247233519	Old
2733.94495413	21.9890286579	Old
3055.04587156	25.713610139	Old
3123.85321101	26.9535609572	Old
3123.85321101	29.0154166273	Old
3100.91743119	30.663955358	Old
3272.93577982	31.7019767332	Old
3295.87155963	39.1256029509	Old
3112.3853211	44.4788612504	Old
3525.2293578	47.7948548189	Old
3272.93577982	54.7947602383	Old
3502.29357798	17.69081623	Old
3502.29357798	27.1753523125	Old
3548.16513761	28.8267284593	Old
3731.65137615	54.1951196444	Young
5360.09174312	67.2519625461	Young
5635.32110092	50.7684668495	Young
5451.83486239	31.7918282417	Young
5795.87155963	56.1359122293	Young
6025.2293578	30.9907311075	Young
6231.65137615	36.772439232	Young
6025.2293578	45.0113496642	Young
6162.8440367	46.6665090324	Young
6185.77981651	57.8014754564	Young
6380.73394495	56.5724013998	Young
6426.60550459	48.7392414641	Young
6518.34862385	44.2069422113	Young
6724.7706422	41.7412276553	Young
