# Supplementary material for: Quantifying the Behavioural Relevance of Hippocampal Neurogenesis
Source: PLoS One. 2014 Nov 26;9(11):e113855. doi: 10.1371/journal.pone.0113855 (PMC4245232; doi:10.1371/journal.pone.0113855)
Supplement: File S1 — Data files and R code. (ZIP) [file pone.0113855.s002.zip › supp_data_and_code/Merrill2003/R_code.R]

library(R2jags); library(mcmcplots); library(beeswarm)


# Read in data
d <- read.csv("merrill2003.csv")


# give standard names
names(d) <- c("neurogen","behave","group")


# view data 
par(mfrow=c(2,2),
    las=1)
beeswarm(neurogen ~ group, data=d, method="center",
         pwpch=as.numeric(d$group))

beeswarm(behave ~ group, data=d, method="center",
         pwpch=as.numeric(d$group))

plot(behave ~ neurogen, data=d, pch=as.numeric(d$group))
abline(lm(behave ~ neurogen, data=d))


# standardise data
d$neurogen <- (d$neurogen - mean(d$neurogen)) /sd(d$neurogen)
d$behave <- (d$behave - mean(d$behave)) / sd(d$behave)


# Neurogenesis differs by group?
LM1 <- lm(neurogen ~ group, data=d)
summary(LM1)
par(mfrow=c(2,2)); plot(LM1) 


# Behaviour differs by group?
LM2 <- lm(behave ~ group, data=d)
summary(LM2)
par(mfrow=c(2,2)); plot(LM2) 


# Neurogenesis sig after adjusting for group?
LM3 <- lm(behave ~  group + neurogen, data=d)
summary(LM3)
anova(LM3)
par(mfrow=c(2,2)); plot(LM3) 


# -------------------------------------------------
# Bayesian analysis


# store data as a list
data.list <- list(n=nrow(d),
                  neurogen = d$neurogen,
                  behave = d$behave,
                  group = d$group,
                  behave2 = d$behave) # used to calculate direct effect


# specify the model
model <- function() {
    for(i in 1:n){
        
        neurogen[i] ~ dnorm(mean.neurogen[i], tau.neurogen)
        mean.neurogen[i] <- b[1] + b[2]*group[i]
        
        behave[i] ~ dnorm(mean.behave[i], tau.behave)
        mean.behave[i] <- b[3] + b[4]*group[i] + b[5]*neurogen[i]
        
        behave2[i] ~ dnorm(mean.behave2[i], tau.behave)
        mean.behave2[i] <- b[6] + b[7]*group[i]
    }
    
    # priors
    for(j in 1:7){
        b[j] ~ dnorm(0, 0.001)
    }

    tau.neurogen ~ dgamma(0.001, 0.001)
    tau.behave ~ dgamma(0.001, 0.001)

    sd.neurogen <- 1/sqrt(tau.neurogen)
    sd.behave <- 1/sqrt(tau.behave)

    # mediated (indirect) effect 
    IE <- b[2]*b[5]

    # direct effect
    DE <- b[7] - IE
}


# Parameters to save
parms <- c("b","sd.neurogen","sd.behave","IE","DE")


# run mcmc
result <- jags(data=data.list,
               parameters.to.save=parms,
               model.file=model,
               n.chains=3, n.iter=1000000, n.burnin=5000,
               n.thin=10, RNGname="Mersenne-Twister")


# view numeric and graphical results
result
result$BUGSoutput$summary
plot(result)


# check chains are mixed
traceplot(result)

# check autocorrelation
autocorr.plot(as.mcmc(result))


# look at all parameter distributions
par(mfrow=c(4,3))
densplot(as.mcmc(result), show.obs = FALSE)


# look at key parameters to interpret results
caterplot(as.mcmc(result), parms=c("IE","DE","b[7]","b[2]","b[4]","b[5]"),
          labels=c("IE","DE","TE","Grp->NG","Grp->BH","NG->BH"))
