# Supplementary material for: Quantifying the Behavioural Relevance of Hippocampal Neurogenesis
Source: PLoS One. 2014 Nov 26;9(11):e113855. doi: 10.1371/journal.pone.0113855 (PMC4245232; doi:10.1371/journal.pone.0113855)
Supplement: File S1 — Data files and R code. (ZIP) [file pone.0113855.s002.zip › supp_data_and_code/Nyffeler2010/Nyffeler2010.csv]

dcx	mem	age
263.54	10.93	3
195.58	16.82	3
190.61	19.15	3
165.75	15.7	3
174.03	20.71	6
159.12	24.99	6
144.2	20.75	6
72.93	15.04	6
64.64	21.63	24
79.56	39.4	24
67.96	34.77	24
28.18	29.8	24
14.92	25.17	24
29.83	35.98	24
49.72	41.76	24
36.46	51.83	24
