# Supplementary material for: Quantifying the Behavioural Relevance of Hippocampal Neurogenesis
Source: PLoS One. 2014 Nov 26;9(11):e113855. doi: 10.1371/journal.pone.0113855 (PMC4245232; doi:10.1371/journal.pone.0113855)
Supplement: File S1 — Data files and R code. (ZIP) [file pone.0113855.s002.zip › supp_data_and_code/SiwakTapp2007/SiwakTapp_A.csv]

dcx	rev.err	group
338.461538462	232.19858156	Control
415.384615385	219.432624113	Enriched
461.538461538	182.553191489	Antioxidant
576.923076923	70.4964539007	Antox-enriched
592.307692308	198.156028369	Control
769.230769231	202.411347518	Antioxidant
861.538461538	202.411347518	Antioxidant
784.615384615	145.673758865	Antioxidant
853.846153846	220.141843972	Control
869.230769231	129.361702128	Enriched
930.769230769	98.1560283688	Enriched
961.538461538	142.127659574	Antox-enriched
992.307692308	144.964539007	Antox-enriched
1630.76923077	220.141843972	Control
1323.07692308	137.872340426	Antioxidant
1353.84615385	85.390070922	Enriched
1446.15384615	58.4397163121	Enriched
2261.53846154	52.7659574468	Antox-enriched
2276.92307692	64.1134751773	Antox-enriched
2384.61538462	72.6241134752	Antox-enriched
2692.30769231	85.390070922	Antioxidant
