# Supplementary material for: Quantifying the Behavioural Relevance of Hippocampal Neurogenesis
Source: PLoS One. 2014 Nov 26;9(11):e113855. doi: 10.1371/journal.pone.0113855 (PMC4245232; doi:10.1371/journal.pone.0113855)
Supplement: File S1 — Data files and R code. (ZIP) [file pone.0113855.s002.zip › supp_data_and_code/SiwakTapp2007/SiwakTapp_B.csv]

dcx.brdu	rev.err	group
23.8805970149	181.161215201	Antioxidant
47.7611940299	230.834832928	Control
95.5223880597	219.543770509	Control
95.5223880597	219.543770509	Enriched
95.5223880597	196.848735048	Control
119.402985075	127.373416605	Enriched
143.28358209	97.6144102184	Enriched
143.28358209	83.4300130553	Enriched
143.28358209	201.160509509	Antioxidant
167.164179104	141.61426908	Antox-enriched
167.164179104	70.6922832645	Antox-enriched
264.179104478	202.012631876	Antioxidant
240.298507463	146.665255284	Antioxidant
240.298507463	85.6723474824	Antioxidant
311.940298507	219.090363784	Control
286.567164179	145.301506651	Antox-enriched
286.567164179	71.5426414029	Antox-enriched
334.328358209	57.4146995519	Enriched
408.955223881	51.8291521118	Antox-enriched
456.71641791	64.6515648707	Antox-enriched
504.47761194	137.048445715	Antioxidant
