# Supplementary material for: Quantifying the Behavioural Relevance of Hippocampal Neurogenesis
Source: PLoS One. 2014 Nov 26;9(11):e113855. doi: 10.1371/journal.pone.0113855 (PMC4245232; doi:10.1371/journal.pone.0113855)
Supplement: File S1 — Data files and R code. (ZIP) [file pone.0113855.s002.zip › supp_data_and_code/SiwakTapp2007/SiwakTapp_C.csv]

dcx	spatial.err	group
329.177057357	263.900414938	Control
389.027431421	276.348547718	Enriched
403.990024938	281.32780083	Enriched
628.428927681	234.024896266	Enriched
598.503740648	216.597510373	Control
448.877805486	34.8547717842	Enriched
583.541147132	59.7510373444	Antox-enriched
763.092269327	224.066390041	Antioxidant
867.83042394	256.43153527	Antioxidant
867.83042394	266.390041494	Control
957.605985037	263.900414938	Antox-enriched
987.53117207	141.908713693	Antox-enriched
793.017456359	59.7510373444	Antioxidant
1316.70822943	121.991701245	Antioxidant
1630.92269327	253.941908714	Control
1443.89027431	92.1161825726	Enriched
2281.79551122	178.008298755	Antox-enriched
2371.57107232	73.4439834025	Antox-enriched
2251.87032419	6.22406639	Antox-enriched
2685.78553616	8.7136929461	Antioxidant
