# Supplementary material for: Quantifying the Behavioural Relevance of Hippocampal Neurogenesis
Source: PLoS One. 2014 Nov 26;9(11):e113855. doi: 10.1371/journal.pone.0113855 (PMC4245232; doi:10.1371/journal.pone.0113855)
Supplement: File S1 — Data files and R code. (ZIP) [file pone.0113855.s002.zip › supp_data_and_code/Speisman2012a/Speisman2012_1a.csv]

neur	discrim.ind	group
578.680203046	-0.2755905512	Non-enriched
822.335025381	-0.3385826772	Non-enriched
1126.9035533	-0.3228346457	Non-enriched
1065.98984772	-0.4173228346	Non-enriched
1187.81725888	-0.0236220472	Non-enriched
1736.04060914	-0.5118110236	Non-enriched
2101.52284264	0.0866141732	Non-enriched
609.137055838	-0.2440944882	Enriched
1461.92893401	-0.4173228346	Enriched
1583.75634518	-0.4488188976	Enriched
2010.15228426	-0.4960629921	Enriched
1644.67005076	0.5354330709	Enriched
2253.8071066	0.2677165354	Enriched
3532.99492386	0.0787401575	Enriched
3715.73604061	0.157480315	Enriched
5604.06091371	0.4251968504	Enriched
