# Supplementary material for: Quantifying the Behavioural Relevance of Hippocampal Neurogenesis
Source: PLoS One. 2014 Nov 26;9(11):e113855. doi: 10.1371/journal.pone.0113855 (PMC4245232; doi:10.1371/journal.pone.0113855)
Supplement: File S1 — Data files and R code. (ZIP) [file pone.0113855.s002.zip › supp_data_and_code/Speisman2012a/Speisman2012_1b.csv]

neur	path.length	group
861.398132972	1186.20394784	Non-enriched
1107.67476662	1134.32623103	Non-enriched
610.845863322	1044.53787501	Non-enriched
1226.25240505	901.940663674	Non-enriched
1161.83282263	785.880899784	Non-enriched
2160.19382883	1178.35578042	Non-enriched
1784.22290316	959.405211525	Non-enriched
2282.76206086	1126.6110834	Enriched
2095.48920402	1049.39309722	Enriched
1721.79861754	933.6658828	Enriched
607.852918122	909.057222262	Enriched
1469.53609349	714.582294116	Enriched
1654.24356873	675.674006508	Enriched
3760.70690515	828.247701846	Enriched
3568.58832751	531.680087413	Enriched
5640.98909713	542.354925295	Enriched
