# Supplementary material for: Quantifying the Behavioural Relevance of Hippocampal Neurogenesis
Source: PLoS One. 2014 Nov 26;9(11):e113855. doi: 10.1371/journal.pone.0113855 (PMC4245232; doi:10.1371/journal.pone.0113855)
Supplement: File S1 — Data files and R code. (ZIP) [file pone.0113855.s002.zip › supp_data_and_code/Speisman2012b/Speisman2012_2b.csv]

neurogen	DI	group
841.204250295	-0.4636363636	Control
1129.39787485	-0.0818181818	Control
1308.85478158	-0.4454545455	Control
1517.82762692	-0.2636363636	Control
1700.11806375	-0.1909090909	Control
1483.05785124	0.3818181818	Runner
1819.53955136	0.2	Runner
1899.46871311	0.5090909091	Runner
2104.30932704	0.0545454545	Runner
2312.21959858	0.0727272727	Runner
2545.51357733	0	Runner
