# Supplementary material for: Quantifying the Behavioural Relevance of Hippocampal Neurogenesis
Source: PLoS One. 2014 Nov 26;9(11):e113855. doi: 10.1371/journal.pone.0113855 (PMC4245232; doi:10.1371/journal.pone.0113855)
Supplement: File S1 — Data files and R code. (ZIP) [file pone.0113855.s002.zip › supp_data_and_code/Speisman2012b/Speisman2012_2a.csv]

neurogen	DI	group
818.181818182	0.3211009174	Control
1129.87012987	0.0091743119	Control
1311.68831169	0.1559633028	Control
1519.48051948	0.1926605505	Control
1701.2987013	-0.2293577982	Control
1467.53246753	0.4311926606	Runner
1805.19480519	0.5779816514	Runner
1883.11688312	0.3027522936	Runner
2116.88311688	0.6330275229	Runner
2324.67532468	0.504587156	Runner
2558.44155844	0.5596330275	Runner
