# Supplementary material for: Quantifying the Behavioural Relevance of Hippocampal Neurogenesis
Source: PLoS One. 2014 Nov 26;9(11):e113855. doi: 10.1371/journal.pone.0113855 (PMC4245232; doi:10.1371/journal.pone.0113855)
Supplement: File S1 — Data files and R code. (ZIP) [file pone.0113855.s002.zip › supp_data_and_code/Velazquez2013/Velazquez2013.csv]

dcx	errors	group
4558.13915178	2.0671378092	2N
4226.95561211	1.4664310954	2N
4192.55891341	1.0777385159	2N
4791.14054379	0.8303886926	2N
4754.89881144	0.6890459364	2N
5420.95595806	1.3957597173	2N
5753.19380266	1.8551236749	2N
6616.01060894	1.183745583	2N
6728.68944954	1.0777385159	2N
6692.44771718	0.9363957597	2N
3081.84865782	4.9823321555	Ts65Dn
3450.92128131	3.0035335689	Ts65Dn
2893.85290799	2.6855123675	Ts65Dn
2447.09118914	2.5795053004	Ts65Dn
2971.6078974	2.2614840989	Ts65Dn
2711.0627888	2.1908127209	Ts65Dn
2749.41313104	2.0494699647	Ts65Dn
2715.5435848	1.5901060071	Ts65Dn
3163.88676106	1.4840989399	Ts65Dn
3347.20403272	1.9081272085	Ts65Dn
3797.65581886	1.519434629	Ts65Dn
9020.68249771	1.3074204947	2N_Ch
6745.62422266	1.3074204947	2N_Ch
6669.97784312	1.4487632509	2N_Ch
6669.18711442	1.554770318	2N_Ch
6071.1326365	1.7314487633	2N_Ch
5587.86560907	1.519434629	2N_Ch
5963.98889685	1.0954063604	2N_Ch
5358.55428435	2.2614840989	2N_Ch
5060.44956222	2.2261484099	2N_Ch
4205.27646676	1.8727915194	2N_Ch
3875.14723204	1.1307420495	2N_Ch
3531.04845684	2.2614840989	Ts65Dn_Ch
3383.70934131	2.0141342756	Ts65Dn_Ch
3757.98759544	1.8374558304	Ts65Dn_Ch
3799.5008525	1.2720848057	Ts65Dn_Ch
4100.50491323	0.9187279152	Ts65Dn_Ch
4545.9487509	1.2014134276	Ts65Dn_Ch
4433.2699103	1.3074204947	Ts65Dn_Ch
4841.94486315	1.519434629	Ts65Dn_Ch
4803.59452091	1.6607773852	Ts65Dn_Ch
5465.698024	2.8975265018	Ts65Dn_Ch
