# Supplementary material for: Quantifying the Behavioural Relevance of Hippocampal Neurogenesis
Source: PLoS One. 2014 Nov 26;9(11):e113855. doi: 10.1371/journal.pone.0113855 (PMC4245232; doi:10.1371/journal.pone.0113855)
Supplement: File S1 — Data files and R code. (ZIP) [file pone.0113855.s002.zip › supp_data_and_code/Akers2014/Akers2014.csv]

ki67	per.freeze	group
0.247513812155	85	TK
0.327071823204	59.4444444444	TK
0.185635359116	41.6666666667	TK
0.25635359116	39.4444444444	TK
0.406629834254	32.7777777778	TK
0.33591160221	30.5555555556	TK
0.397790055249	17.2222222222	TK
0.468508287293	12.7777777778	TK
0.468508287293	2.77777777778	TK
0.17679558011	7.22222222222	TK
0.167955801105	20.5555555556	TK
0.220994475138	25	TK
0.229834254144	28.3333333333	TK
0.247513812155	29.4444444444	TK
0.380110497238	34.4444444444	WT
0.318232044199	25.5555555556	WT
0.300552486188	15.5555555556	WT
0.33591160221	1.11111111111	WT
0.441988950276	1.11111111111	WT
0.51270718232	3.33333333333	WT
0.468508287293	10	WT
0.556906077348	23.3333333333	WT
0.680662983425	1.11111111111	WT
