# Supplementary material for: Quantifying the Behavioural Relevance of Hippocampal Neurogenesis
Source: PLoS One. 2014 Nov 26;9(11):e113855. doi: 10.1371/journal.pone.0113855 (PMC4245232; doi:10.1371/journal.pone.0113855)
Supplement: File S1 — Data files and R code. (ZIP) [file pone.0113855.s002.zip › supp_data_and_code/meta_analysis_data.csv]

reference	PMID	species	condition	test	histology	n	IE	IE.var	DE	DE.var	for.meta	extra
Abboussi 2014	24582851	Rat (Wistar)	CB1 agonist	MWM (latency)	DCX	9	-0.0345976	0.527075	1.7318232	0.658417	1	1
Creer 2010a	20133882	Mouse (C57BL/6)	Exercise	Pattern separation (reversals)	BrdU/NeuN	20	-0.129336	0.250293	1.3924275	0.38459	1	1
Creer 2010b	20133882	Mouse (C57BL/6)	Exercise	Pattern separation (trials)	BrdU/NeuN	20	0.0247262	0.346405	0.8294053	0.534216	0	0
Ehlers 2013a	23567812	Rat (Wistar)	Ethanol	OF (72 days)	DCX	16	0.397726	0.15496	0.494071	0.396102	0	0
Ehlers 2013b	23567812	Rat (Wistar)	Ethanol	Locomotion (72 days)	DCX	17	0.279998	0.11474	0.898365	0.311576	1	1
Ehlers 2013c	23567812	Rat (Wistar)	Ethanol	OF (114 days)	DCX	21	0.598744	0.189016	0.291147	0.356396	0	0
Ehlers 2013d	23567812	Rat (Wistar)	Ethanol	Locomotion (114 days)	DCX	23	0.525249	0.104775	0.596139	0.228479	1	1
Fuss 2010a	19452518	Mouse (C57BL/6)	Exercise	OF	DCX	16	1.1218372	0.293821	0.0600155	0.448075	0	1
Fuss 2010b	19452518	Mouse (C57BL/6)	Exercise	LDB	DCX	16	0.3252	0.386807	0.222897	0.664564	0	0
Fuss 2010c	19452518	Mouse (C57BL/6)	Exercise	LDB	DCX	16	1.047744	0.295297	0.110144	0.459986	0	0
Lemaire 2000	11005874	Rat (SD)	Stress	MWM (latency)	BrdU	10	-0.0538534	0.337784	1.6076354	0.519981	1	1
Llorens-Martin 2010a	20875841	Mouse (C57BL/6)	Enrichment	FST	DCX	18	1.03832537	0.569424	-0.00579856	0.74523	0	0
Llorens-Martin 2010b	20875841	Mouse (C57BL/6)	Enrichment	FST	BrdU	19	0.324789	0.168891	0.664021	0.345733	1	1
Merrill 2003	12640670	Rat (F344)	Age	MWM	BrdU	32	-0.317849	0.562931	1.570322	0.646346	1	1
Nyffeler 2010	19100662	Rat (DA)	Age	MWM (latency)	DCX	16	-0.168421	0.429215	1.226703	0.597509	1	1
Siwak-Tapp 2007a	17587610	Canine	Antiox+Enrich	Reversal errors	DCX	21	0.271822	0.100097	1.244293	0.238979	0	0
Siwak-Tapp 2007b	17587610	Canine	Antiox+Enrich	Reversal errors	BrdU/DCX	21	0.238152	0.0636903	1.274799	0.226122	1	1
Siwak-Tapp 2007c	17587610	Canine	Antiox+Enrich	Spatial errors	DCX	20	0.181463	0.0881021	0.86372	0.367498	0	0
Speisman 2012_1a	22795793	Rat (F344)	Enrichment	MWM (discrimination)	Multiple	16	0.516785	0.162378	0.19026	0.392737	0	0
Speisman 2012_1b	22795793	Rat (F344)	Enrichment	MWM (path length)	Multiple	16	0.380332	0.11817	0.628756	0.32228	1	1
Speisman 2012_2a	23078985	Rat (F344)	Exercise	MWM (immediate)	Multiple	11	-0.236176	0.227628	1.779868	0.395124	0	0
Speisman 2012_2b	23078985	Rat (F344)	Exercise	MWM (24 hours)	Multiple	11	-0.401775	0.22497	1.977174	0.373789	1	1
Velazquez 2013	23643842	Mouse (C57BL/6)	Down's + Choline	MWM (errors)	DCX	21	0.0703966	0.0244753	0.7603725	0.126439	1	1
