# Supplementary material for: Quantifying the Behavioural Relevance of Hippocampal Neurogenesis
Source: PLoS One. 2014 Nov 26;9(11):e113855. doi: 10.1371/journal.pone.0113855 (PMC4245232; doi:10.1371/journal.pone.0113855)
Supplement: File S1 — Data files and R code. (ZIP) [file pone.0113855.s002.zip › supp_data_and_code/meta_analysis_code.R]

library(metafor)

# read in data
d <- read.csv("meta_analysis_data.csv")


# unique values for each study (avoid double counting)
d <- d[d$for.meta==1, ]

#d <- d[d$extra==1, ] # include Fuss (2010)


# abbreviate behavioural tests for plotting
d$test <- c("MWM","Pat sep","OF (72 days)","OF (114 days)","MWM","FST",
            "MWM","MWM","B/W","MWM","MWM","MWM")


# fit meta analysis model for indirect effect (neurogenesis)
m.res <- rma(yi=d$IE, vi=d$IE.var,
             slab=d$reference, method="EB")

summary(m.res)


# plot indirect effect
par(mar=c(5,4,0,2),
    cex=0.9)

forest(m.res, xlab="Standardised effect of neurogenesis",
       ilab=as.matrix(d[,3:7]), ilab.xpos=c(-9,-7.25,-5.75,-4.3,-3),
       slab=d$PMID, annotate=FALSE,
       pch=16, psize=0.75, showweight=FALSE, digits=0,
       xlim=c(-10.5,3), alim=c(-2,2), ilab.pos=c(4,4,4,4,4),
       mlab="\nOverall estimate:\n(p = 0.128)")

text(-10.5, 13.5, "Study (PMID)", pos=4, font=2, xpd=TRUE)
text(-9, 13.5, "Species", pos=4, font=2, xpd=TRUE)
text(-7.25, 13.5, "Condition", pos=4, font=2, xpd=TRUE)
text(-5.75, 13.5, "Test", pos=4, font=2, xpd=TRUE)
text(-4.3, 13.5, "Histology", pos=4, font=2, xpd=TRUE)
text(-3, 13.5, "n", pos=4, font=2, xpd=TRUE)


# fit meta analysis model for direct effect (other mechanisms)
m.res2 <- rma(yi=d$DE, vi=d$DE.var,
             slab=d$reference, method="EB")

summary(m.res2)


par(mar=c(5,4,0,2),
    cex=0.9)

forest(m.res2, xlab="Standardised effect of other mechanisms",
       pch=16, psize=0.75, showweight=FALSE, digits=0,
       slab=d$PMID, annotate=FALSE,
       xlim=c(-9,6), alim=c(-1,4), at=-1:4,
       mlab="\nOverall estimate:\n(p < 0.0001)")


# figures then manually placed side by side.
